# Supplementary material for: Radiotherapy Alone Versus Concurrent or Adjuvant Chemoradiotherapy for Nasopharyngeal Carcinoma Patients with Negative Epstein–Barr Virus DNA after Induction Chemotherapy
Source: Cancers (Basel). 2023 Mar 9;15(6):1689. doi: 10.3390/cancers15061689 (PMC10046756; doi:10.3390/cancers15061689)
Supplement: Supplementary file 1 [file cancers-15-01689-s001.zip]

Archive with 1 entries (1 files):
- cancers-2215683-supplementary.pdf
